# Supplementary material for: NMR Metabolomics of Arctium lappa L., Taraxacum officinale and Melissa officinalis: A Comparison of Spontaneous and Organic Ecotypes
Source: Foods. 2024 May 24;13(11):1642. doi: 10.3390/foods13111642 (PMC11171743; doi:10.3390/foods13111642)
Supplement: Supplementary file 1 [file foods-13-01642-s001.zip]

Archive with 1 entries (1 files):
- foods-3012283-supplementary.pdf
